# Supplementary material for: Identification and validation of immune and cuproptosis - related genes for diabetic nephropathy by WGCNA and machine learning
Source: Front Immunol. 2024 Feb 8;15:1332279. doi: 10.3389/fimmu.2024.1332279 (PMC10881670; doi:10.3389/fimmu.2024.1332279)
Supplement: Supplementary Table 1 — List of genes related to cuproptosis. [file Table_1.xlsx]

## Sheet: Sheet1
GeneCards results	GSEA-GPL11670	GSEA-GPL14663	gene from PMID:35298263		Summary
FDX1	FGF20	FGG	FDX1		C6orf136
DLAT	MEFV	FGB	LIAS		SLC31A1
C6orf136	SULT1C2	REG1A	LIPT1		HSPD1
LIPT1	ZNF10	HBA2	DLD		NLRP3
CDKN2A	ATP5S	HBB	DLAT		SLC25A3
PDHB	S1PR4	IGLL3	PDHA1		NLRP2
SLC31A1	IKBKAP	SERPINA3	PDHB		NLRP7
HSPD1	MEOX1	IGKV3-20	MTF1		BECN1
PDHX	PDHA1	CRYAA	GLS		DAXX
NLRP3	NUDT15	CYP24A1	CDKN2A		BACE1
SLC25A3	GPR39	RARRES1			CYP1A1
NLRP2	SURF1	IGKC			AOC1
NLRP7	EIF4A2	NPHS2			MT1DP
BECN1	MLNR	AKR1B10			HSF1
DAXX	ABCC8	IL32			APP
BACE1	MT1M	VNN1			AQP1
CYP1A1	CALM2	ADM			AQP2
AOC1	TNFSF9	SOD2			MT1A
MT1DP	SAMM50	IGLV2-14			MT1B
HSF1	ZNF20	AMBP			MT1E
APP	FKBP1B	GADD45B			MT1F
AQP1	LMNB2	CYP4F2			MT1G
AQP2	TRIM9	SPARCL1			MT1H
MT1A	DTYMK	CAPN3			MT1X
MT1B	BRWD1	PVALB			MT2A
MT1E	KIAA0406	FGA			MT3
MT1F	GOLM1	C4orf31			NFE2L2
MT1G	DTNA	DNASE1L3			ATP7A
MT1H	AIM1L	UGCG			PRNP
MT1M	SPN	RARRES3			MT1HL1
MT1X	EVX1	CDH6			MAP1LC3A
MT2A	MYO9B	C3			MT4
MT3	PLEKHO2	NR1H4			SCO2
NFE2L2	GAS6	XPNPEP2			ANKRD9
ATP7A	ELK3	CFB			COMMD1
PRNP	DPYSL2	S100A2			ABCB6
MT1HL1	NUDT18	TIPARP			PRND
SNCA	ECSIT	NFIL3			CCDC22
MAP1LC3A	GNAI1	PDK4			XIAP
MT4	CHMP5	STAT1			ARF1
SCO2	SLC2A11	GPX2			ATOX1
ANKRD9	TM9SF3	CCL20			CUTC
COMMD1	CPNE1	PTPRO			ATP7B
ABCB6	SULT1A1	UBD			SCO1
PRND	GPR25	CD48			COX19
CCDC22	APBB1IP	CHI3L1			CDK1
XIAP	STAC	PPP1R1A			SORD
ARF1	TFB2M	FGL2			SOD1
ATOX1	MBOAT7	PIR			ATP5F1D
CUTC	ZNF230	CA4			PAM
ATP7B	ZDHHC13	G0S2			MUC2
SCO1	PDIA4	ADH1B			MT-CO1
COX19	FXYD5	GHR			LOXL2
CDK1	HSP90B1	GCNT3			LCAT
TFRC	SCN2A	C1R			PARK7
SORD	MOG	PROM1			AANAT
SOD3	GLTSCR1	FAM134B			IL1A
SOD1	DVL3	PLTP			FGF20
ATP5F1D	MAGEL2	IL17RB			SULT1C2
PAM	RFPL1	SLC5A2			ZNF10
MUC2	TOMM34	KLF6			ATP5S
MT-CO1	EPHB2	CX3CR1			S1PR4
LOXL2	MYO1C	TNFSF10			IKBKAP
LCAT	HNRNPU	CEBPB			MEOX1
PARK7	TMEM214	CEBPD			NUDT15
AANAT	VASP	M97935 Homo sapiens transcription factor ISGF-3 mRNA, complete cds (_5, _MA, MB, _3 represent transcript regions 5 prime, MiddleA, MiddleB, and 3 prime respectively)			GPR39
IL1A	TIA1	LPGAT1			SURF1
	TGFB2	SH3YL1			EIF4A2
	SLC38A4	TCN1			MLNR
	EFNB2	KCNJ1			ABCC8
	FANCE	CLDN8			MT1M
	PPY2	PLAC8			CALM2
	GPR182	CARHSP1			TNFSF9
	C16orf3	AGR2			SAMM50
	GPRASP1	AKR1C1			ZNF20
	SSR1	TMEM149			FKBP1B
	SPAM1	Escherichia coli /REF=J04423 /DEF=E coli bioB gene biotin synthetase corresponding to nucleotides 2393-2682 of J04423 /LEN=1114 (-5, -M, -3 represent transcript regions 5 prime, Middle, and 3 prime respectively)			LMNB2
	FAM131A	EFHD1			TRIM9
	HEXA	GBP2			DTYMK
	ADAM12	PDZD2			BRWD1
	PEX11A	KCNJ16			KIAA0406
	ASCL1	AMACR			GOLM1
	TRAV10	VCAM1			DTNA
	TIAL1	PSMB10			AIM1L
	GAST	DEFB1			SPN
	ELL	PCK2			EVX1
	SEMA4A	DARC			MYO9B
	POLR1C	SDC1			PLEKHO2
	FOXN1	HCP5			GAS6
	FYN	RARRES2			ELK3
	EPS8L1	KLRB1			DPYSL2
	HAAO	C2			NUDT18
	SKP2	PSMB9			ECSIT
	PTPRS	TRBC1			GNAI1
	UNC13B	CAV1			CHMP5
	GRLF1	CYP4A11			SLC2A11
	LRP1B	PCOLCE2			TM9SF3
	FOXE3	TKT			CPNE1
	MRFAP1L1	LACTB2			SULT1A1
	FES	CCL2			GPR25
	GANAB	C20orf39			APBB1IP
	PELO	Escherichia coli /REF=J04423 /DEF=E coli bioB gene biotin synthetase corresponding to nucleotides 2071-2304 of J04423 /LEN=1114 (-5, -M, -3 represent transcript regions 5 prime, Middle, and 3 prime respectively)			STAC
	SDHC	LBP			TFB2M
	SPEF1	LIPC			MBOAT7
	CYP2E1	SH3GL2			ZNF230
	PLXNB3	IGLV1-40			ZDHHC13
	HSPBAP1	FCN3			PDIA4
	GRK4	PLA2G4C			FXYD5
	RCVRN	GCLM			HSP90B1
	SSR2	LUM			SCN2A
	LCN1	ITM2A			MOG
	ELK4	PAPPA			GLTSCR1
	TMX1	EPHX1			DVL3
	HELZ	HS3ST1			MAGEL2
	ENAH	CECR1			RFPL1
	ABHD5	CA2			TOMM34
	C3AR1	CRYAB			EPHB2
	OR3A3	DENND2D			MYO1C
	DMTF1	CCL8			HNRNPU
	GPR172B	HSPB8			TMEM214
	ARAP3	J04423 E coli bioB gene biotin synthetase (-5, -M, -3 represent transcript regions 5 prime, Middle, and 3 prime respectively)			VASP
	ECHS1	TFRC			TIA1
	C2	PSMB8			TGFB2
	ZNF654	PECAM1			SLC38A4
	ATP2C2	Escherichia coli /REF=J04423 /DEF=E coli bioC protein corresponding to nucleotides 4257-4573 of J04423 /LEN=777 (-5 and -3 represent transcript regions 5 prime and 3 prime respectively)			EFNB2
	WT1	Escherichia coli /REF=J04423 /DEF=E coli bioC protein corresponding to nucleotides 4609-4883 of J04423 /LEN=777 (-5 and -3 represent transcript regions 5 prime and 3 prime respectively)			FANCE
	STXBP1	TRAC			PPY2
	IFI6	F12			GPR182
	SCN8A	TMPRSS4			C16orf3
	ZSCAN2	CLIC5			GPRASP1
	PITX3	GBP1			SSR1
	RAMP1	SOX9			SPAM1
	TLX2	NPC1			FAM131A
	ATP5G2	PLIN2			HEXA
	NEU1	CRIP1			ADAM12
	ATP5I	TSPAN13			PEX11A
	TMEM100	ALDH1B1			ASCL1
	ENPEP	POU2AF1			TRAV10
	POLD2	TMEM176B			TIAL1
	PGC	BIRC3			GAST
	NDUFS6	FSTL1			ELL
	BUB1B	ZBTB16			SEMA4A
	RAD21	CDC25B			POLR1C
	ABHD8	PNMA2			FOXN1
	KIAA0226	RASSF4			FYN
	MYBPH	MARCKSL1			EPS8L1
	NCR1	Escherichia coli /REF=J04423 /DEF=E coli bioB gene biotin synthetase corresponding to nucleotides 2772-3004 of J04423 /LEN=1114 (-5, -M, -3 represent transcript regions 5 prime, Middle, and 3 prime respectively)			HAAO
	PNPLA3	SNX10			SKP2
	N6AMT1	APOC2			PTPRS
	CACNB3	J04423 E coli bioC protein (-5 and -3 represent transcript regions 5 prime and 3 prime respectively)			UNC13B
	DNAJB2	EFEMP1			GRLF1
	GNA11	METTL7A			LRP1B
	KREMEN2	SCIN			FOXE3
	ST7	ARL4C			MRFAP1L1
	LOC645468	BST2			FES
	GIPC1	Escherichia coli /REF=J04423 /DEF=E coli bioD gene dethiobiotin synthetase corresponding to nucleotides 5024-5244 of J04423 /LEN=676 (-5 and -3 represent transcript regions 5 prime and 3 prime respectively)			GANAB
	SLC38A6	ABCB1			PELO
	CDH15	CHL1			SDHC
	RBX1	SLC15A1			SPEF1
	ENTPD5	TAP1			CYP2E1
	IL6ST	PLA1A			PLXNB3
	DRD1	VAV3			HSPBAP1
	GABRP	FAM70A			GRK4
	MRPL46	APOLD1			RCVRN
	ACSF2	ZNF323			SSR2
	CCDC91	NRAS			LCN1
	SNRK	CISH			ELK4
	CREM	SOSTDC1			TMX1
	GPR52	NID2			HELZ
	ACOT11	RRAS2			ENAH
	PDGFB	ACTN1			C3AR1
	TSC22D2	PTMA			OR3A3
	RDBP	MEST			DMTF1
	ATP6V1B1	LRRC59			GPR172B
	DCBLD2	TYMP			ARAP3
	SLC29A2	TRIM38			ECHS1
	LIN7B	FAM59A			ZNF654
	ITGB3BP	CCL14			ATP2C2
	CALML4	TMEM176A			WT1
	PDCD1	CLDN10			IFI6
	DDX3X	GAS2			SCN8A
	MADCAM1	IFI35			ZSCAN2
	CLPS	CLDN16			PITX3
	LOC728985	ELF3			RAMP1
	PPP4C	Escherichia coli /REF=J04423 /DEF=E coli bioD gene dethiobiotin synthetase corresponding to nucleotides 5312-5559 of J04423 /LEN=676 (-5 and -3 represent transcript regions 5 prime and 3 prime respectively)			TLX2
	KIAA1751	MYOF			ATP5G2
	NQO2	NFKBIA			NEU1
	TNKS2	CLEC3B			ATP5I
	MRPL24	ICAM1			TMEM100
	HMOX1	WWC1			ENPEP
	DYNC1LI2	LIME1			POLD2
	HEY2	TEAD4			PGC
	GMNN	ZFP36			NDUFS6
	MEF2A	DAB2			BUB1B
	GYS1	ST6GAL1			RAD21
	TBX3	CD44			ABHD8
	UCN	J04423 E coli bioD gene dethiobiotin synthetase (-5 and -3 represent transcript regions 5 prime and 3 prime respectively)			KIAA0226
	DSPP	CCL4			MYBPH
	ENSA	PLAT			NCR1
	HOMER2	MAFF			PNPLA3
	ADRA2C	ENO2			N6AMT1
	SMC3	TSC22D3			CACNB3
	PKD2L2	ME1			DNAJB2
	ZNF471	SLC22A13			GNA11
	PARP8	PRSS23			KREMEN2
	LCMT2	GLB1L2			ST7
	TUBG1	SGK2			LOC645468
	HIST2H2BE	SPAG4			GIPC1
	CCL25	SLC6A12			SLC38A6
	UBAP2L	PPIF			CDH15
	POU3F1	EVI2B			RBX1
	AMMECR1	RPH3AL			ENTPD5
	FASN	HOMER3			IL6ST
	GC	PROCR			DRD1
	NINJ1	FAM107A			GABRP
	CDA	ARG2			MRPL46
	FCGR3B	IPO4			ACSF2
	PLA2G4C	PTPN1			CCDC91
	TSPAN31	MALT1			SNRK
	MTR	IGLV3-10			CREM
	MYCL1	SNTB2			GPR52
	PLEKHA5	SLC39A14			ACOT11
	SNCA	ASAH1			PDGFB
	SMR3B	CD2			TSC22D2
	CRYZL1	HMOX1			RDBP
	TNFAIP2	MGC29506			ATP6V1B1
	FAM35A	FOLR1			DCBLD2
	ZNF205	ARSF			SLC29A2
	GHR	IGFBP7			LIN7B
	G3BP1	ATP9A			ITGB3BP
	C13orf34	KLRK1			CALML4
	DFFB	SMPD1			PDCD1
	KCMF1	PPAP2B			DDX3X
	TMEM134	ID1			MADCAM1
	ATG7	CA12			CLPS
	SLC4A3	CTSH			LOC728985
	PPP3CC	RALA			PPP4C
	PARP1	MAL			KIAA1751
	ECM1	IFIH1			NQO2
	ACAA1	SGCB			TNKS2
	SERINC3	LBH			MRPL24
	EYA2	ITM2C			DYNC1LI2
	TRABD	RNF141			HEY2
	RHCE	BNC2			GMNN
	COL11A2	Bacteriophage /REF=X03453 /DEF=Bacteriophage P1 cre recombinase protein corresponding to nucleotides 581-1001 of X03453 /LEN=1058 (-5 and -3 represent transcript regions 5 prime and 3 prime respectively)			MEF2A
	NUP98	PDCD5			GYS1
	NXT2	FADS3			TBX3
	UBE2K	SATB2			UCN
	UTS2	ABHD5			DSPP
	TAS2R1	AIFM1			ENSA
	DDAH1	TPSAB1			HOMER2
	TNFRSF10C	FZD6			ADRA2C
	LANCL2	EFNA1			SMC3
	ERMP1	SPOCK1			PKD2L2
	CAMK2A	LAP3			ZNF471
	ADRA2A	SECTM1			PARP8
	IMPDH1	X03453 Bacteriophage P1 cre recombinase protein (-5 and -3 represent transcript regions 5 prime and 3 prime respectively)			LCMT2
	HLA-DQB1	MTMR6			TUBG1
	GNAZ	VWF			CCL25
	PRKG2	SPINT1			UBAP2L
	OTUB1	IRF9			POU3F1
	GOLGA8B	MCM2			AMMECR1
	TFF1	Bacteriophage /REF=X03453 /DEF=Bacteriophage P1 cre recombinase protein corresponding to nucleotides 1032-1270 of X03453 /LEN=1058 (-5 and -3 represent transcript regions 5 prime and 3 prime respectively)			FASN
	EIF2B1	AUH			GC
	ZNF167	DDX58			NINJ1
	TRIM45	HTATIP2			CDA
	OR1A1	CPE			FCGR3B
	STX4	STXBP1			TSPAN31
	PLEK2	TMEM97			MTR
	NOX3	NCF2			MYCL1
	MMP28	RGS3			PLEKHA5
	LRCH4	CFD			SNCA
	DLST	TMEM30B			SMR3B
	GOLGB1	CRABP2			CRYZL1
	TOX	GADD45A			TNFAIP2
	C20orf27	SLC35D2			FAM35A
	ITIH3	B4GALT5			ZNF205
	MGEA5	ACTG1			G3BP1
	KCNMB4	ETNK1			C13orf34
	MAGEB1	CXCL10			DFFB
	DNAJC4	TFCP2L1			KCMF1
	ANK2	MRPS30			TMEM134
	SPTA1	GSN			ATG7
	BUB1	PDHX			SLC4A3
	RPS4P9	MYL3			PPP3CC
	GALNT7	NFKBIE			PARP1
	HLA-DRA	SLCO2A1			ECM1
	IQCB1	CPVL			ACAA1
	DGKI	NOP2			SERINC3
	C9orf156	CKMT2			EYA2
	POLR2G	NRP1			TRABD
	RRAGD	CLPX			RHCE
	PIWIL1	ABLIM3			COL11A2
	MAPKAP1	EGR1			NUP98
	HLA-F	FN1			NXT2
	GNAO1	TOB1			UBE2K
	TSEN2	AKR1C3			UTS2
	FUCA1	JUN			TAS2R1
	NRCAM	CCNG2			DDAH1
	HNRNPD	MBD4			TNFRSF10C
	C16orf80	C18orf8			LANCL2
	IGHA1	RNASET2			ERMP1
	CLN6	PPP2R3A			CAMK2A
	SERPINA4	DDX17			ADRA2A
	INPP4B	BAK1			HLA-DQB1
	ICMT	C10orf10			GNAZ
	MRPL42	SMC4			PRKG2
	VPRBP	VLDLR			OTUB1
	EPB41L4A	C1orf63			GOLGA8B
	CADM3	DDB2			TFF1
	SFRS3	ACSM3			EIF2B1
	C11orf17	BCR			ZNF167
	CDKN1C	UAP1			TRIM45
	TOX3	IL2RB			OR1A1
	C1orf135	POLD3			PLEK2
	ASB7	MARCKS			NOX3
	RFX7	GRAMD1C			MMP28
	TMEM50A	C17orf62			LRCH4
	TRIM31	DNM1L			DLST
	MOAP1	KIF2A			GOLGB1
	PPP1CB	LOC644035			TOX
	PIGO	ZNF189			C20orf27
	RIBC2	LAMP2			ITIH3
	RANBP9	SLC31A2			MGEA5
	MED23	SPATA20			KCNMB4
	MAGI2	KIAA1598			MAGEB1
	GP9	WTAP			DNAJC4
	TIAM1	RASSF2			ANK2
	CLCN4	STX7			SPTA1
	GPX4	LY6E			BUB1
	TNFRSF25	CBX6			RPS4P9
	CUL5	BHLHE40			GALNT7
	FGA	CD9			HLA-DRA
	XAB2	SAT1			IQCB1
	ZNF22	PDE2A			DGKI
	MYT1	CLK1			C9orf156
	APOF	C12orf5			POLR2G
	LOC645226	PAFAH1B3			RRAGD
	PLP2	HOOK1			PIWIL1
	MIPEP	WDR3			MAPKAP1
	GINS4	C20orf24			HLA-F
	NP	ACSL5			GNAO1
	MAGEA8	TAGLN3			TSEN2
	ASPH	CTSA			FUCA1
	LILRB3	GNA14			NRCAM
	EFR3A	PDGFC			HNRNPD
	TMEFF1	ITM2B			C16orf80
	HOXA9	GCDH			IGHA1
	NGB	CLDND1			CLN6
	SPOCK2	TMEM8A			SERPINA4
	GABRE	GSPT1			INPP4B
	DIAPH1	SOBP			ICMT
	DDIT3	IDH3A			MRPL42
	EFHC1	C7orf68			VPRBP
	KHK	CHCHD3			EPB41L4A
	GUCY1A2	CAPG			CADM3
	FKBP8	TDRD7			SFRS3
	SEC24A	NDUFAF4			C11orf17
	ARHGAP25	PMP22			CDKN1C
	RRAGC	ASAP2			TOX3
	GLRB	SALL1			C1orf135
	ZNF473	HSPB2			ASB7
	C2orf56	ALDH1A2			RFX7
	CST6	IMPDH1			TMEM50A
	NUFIP1	FGFR2			TRIM31
	RAB11FIP1	PCNA			MOAP1
	GSTZ1	HIF1A			PPP1CB
	NBR2	MRPL35			PIGO
	RNASEH2B	JAM2			RIBC2
	CDR2L	CRABP1			RANBP9
	SLC37A1	LAMB3			MED23
	CD200	WNT5A			MAGI2
	THOC6	SEPP1			GP9
	ESF1	C12orf35			TIAM1
	CFD	APOL6			CLCN4
	MIP	RNASEH2A			GPX4
	TMBIM4	TRIM37			TNFRSF25
	PLCL2	SASH3			CUL5
	PTH2R	RBPMS			XAB2
	TINAGL1	TMED3			ZNF22
	USP3	LRRN2			MYT1
	HOXA2	NRN1			APOF
	SPINK4	VTN			LOC645226
	PIK3CA	F3			PLP2
	OR11A1	UBE2L6			MIPEP
	SUMO4	LRRC6			GINS4
	C19orf24	C17orf91			NP
	EIF2B3	NDUFS1			MAGEA8
	MCC	PMM2			ASPH
	CA3	PTRF			LILRB3
	SMAD3	CD164			EFR3A
	GPR143	NUDT21			TMEFF1
	SEMA3B	CCR2			HOXA9
	CYP4F2	KIAA0020			NGB
	LILRA2	PDZD3			SPOCK2
	MC5R	DNALI1			GABRE
	CDK9	IMPDH2			DIAPH1
	MRPS7	THOC6			DDIT3
	SPPL2B	ECT2			EFHC1
	RGS7	ANKRD6			KHK
	JAK3	C4orf19			GUCY1A2
	RPL35P8	CNN2			FKBP8
	SPATS2L	RAP1GDS1			SEC24A
	KLF2	CDH1			RRAGC
	CHPF	WIPI1			GLRB
	RABEPK	C6orf145			ZNF473
	PSG3	SELP			C2orf56
	RNF123	ARHGEF3			CST6
	C3orf36	ORMDL2			NUFIP1
	DYRK3	TNFAIP3			RAB11FIP1
	TSPAN13	PHC2			NBR2
	HNRNPC	TIMP3			RNASEH2B
	STK16	ZFAND5			CDR2L
	GGA3	MAPK13			SLC37A1
	FGF23	ATP1B1			CD200
	B3GAT3	INTS8			ESF1
	HPS1	LYRM2			MIP
	TNFRSF21	SLC25A46			TMBIM4
	GINS3	EEF1E1			PLCL2
	ELAVL2	SOD3			PTH2R
	PBRM1	AHNAK			TINAGL1
	OLFML1	PHACTR1			USP3
	MAPK3	CARS			HOXA2
	C3	ProSAPiP1			SPINK4
	ENTPD2	CIRBP			PIK3CA
	HADHB	C2orf18			OR11A1
	CSNK2A1P	HLF			SUMO4
	SLMO2	GSR			C19orf24
	RACGAP1	SLC19A3			EIF2B3
	FBXO42	ANO10			MCC
	PRSS3	STEAP1			CA3
	HOXD9	HIST2H2BE			SMAD3
	ETNK1	VAMP8			GPR143
	NRAP	TRIAP1			SEMA3B
	TGFBR2	SCLY			LILRA2
	VPS13B	RPS23			MC5R
	ABCA4	COQ10B			CDK9
	B3GAT1	ZDHHC24			MRPS7
	RPL36AP37	CNIH4			SPPL2B
	SERPINA2	BCL2L13			RGS7
	ID3	TBC1D4			JAK3
	GATA6	IFNAR2			RPL35P8
	REG1B	PDCD2			SPATS2L
	LPAR4	VAMP5			KLF2
	ZNF133	TMED5			CHPF
	F5	PGM3			RABEPK
	RXRG	CD8A			PSG3
	C6orf48	RAB15			RNF123
	NRXN3	PTPRG			C3orf36
	MPI	CBR4			DYRK3
	FAM96B	GPR177			HNRNPC
	BSCL2	JAM3			STK16
	ATP10A	AASDHPPT			GGA3
	CACNA1B	DBI			FGF23
	OR51E2	IRAK1			B3GAT3
	TXN2	LAMP1			HPS1
	PDGFRA	SRP54			TNFRSF21
	EML1	MEFV			GINS3
	DNASE1L1	NUAK1			ELAVL2
	GBF1	PAX8			PBRM1
	JUND	LCK			OLFML1
	TNFRSF1A	PPPDE2			MAPK3
	SOX17	ENOX1			ENTPD2
	UTP14A	TMEM49			HADHB
	EPYC	MFAP5			CSNK2A1P
	LARGE	ARHGAP25			SLMO2
	IFNA8	COX4NB			RACGAP1
	HOXD12	RTDR1			FBXO42
	PCYOX1L	TUFT1			PRSS3
	ANXA5	AIM1			HOXD9
	CSAD	CFDP1			NRAP
	RAP2A	MRPL15			TGFBR2
	KRTAP2-4	RPL4			VPS13B
	TRPC5	TMEM140			ABCA4
	DNAJC10	STX4			B3GAT1
	THBS4	APCS			RPL36AP37
	TRNAU1AP	CDH13			SERPINA2
	AQP9	ATF3			ID3
	SMG5	USP14			GATA6
	S100A6	GSTZ1			REG1B
	GAGE1	RELB			LPAR4
	ATF2	GFPT1			ZNF133
	FAM173A	EFNA4			F5
	KIAA0513	GLRX2			RXRG
	CCHCR1	RHOC			C6orf48
		UBXN6			NRXN3
		COBLL1			MPI
		NONO			FAM96B
		FLOT1			BSCL2
		WARS			ATP10A
		MRPL2			CACNA1B
		EMG1			OR51E2
		AMOTL2			TXN2
		ANGPTL4			PDGFRA
		TMEM106B			EML1
		GPI			DNASE1L1
		SLC17A2			GBF1
		ATP6V0E1			JUND
		C10orf18			TNFRSF1A
		BMP2K			SOX17
		VRK3			UTP14A
		SYNE1			EPYC
		CEL			LARGE
		RIT1			IFNA8
		DTX4			HOXD12
		LTBR			PCYOX1L
		GTF2E2			ANXA5
		TRIM44			CSAD
		METTL5			RAP2A
		GMPPB			KRTAP2-4
		FUS			TRPC5
		TRMT11			DNAJC10
		RPL26P36			THBS4
		HLA-E			TRNAU1AP
					AQP9
					SMG5
					S100A6
					GAGE1
					ATF2
					FAM173A
					KIAA0513
					CCHCR1
					FGG
					FGB
					REG1A
					HBA2
					HBB
					IGLL3
					SERPINA3
					IGKV3-20
					CRYAA
					CYP24A1
					RARRES1
					IGKC
					NPHS2
					AKR1B10
					IL32
					VNN1
					ADM
					SOD2
					IGLV2-14
					AMBP
					GADD45B
					CYP4F2
					SPARCL1
					CAPN3
					PVALB
					FGA
					C4orf31
					DNASE1L3
					UGCG
					RARRES3
					CDH6
					C3
					NR1H4
					XPNPEP2
					CFB
					S100A2
					TIPARP
					NFIL3
					PDK4
					STAT1
					GPX2
					CCL20
					PTPRO
					UBD
					CD48
					CHI3L1
					PPP1R1A
					FGL2
					PIR
					CA4
					G0S2
					ADH1B
					GHR
					GCNT3
					C1R
					PROM1
					FAM134B
					PLTP
					IL17RB
					SLC5A2
					KLF6
					CX3CR1
					TNFSF10
					CEBPB
					CEBPD
					M97935 Homo sapiens transcription factor ISGF-3 mRNA, complete cds (_5, _MA, MB, _3 represent transcript regions 5 prime, MiddleA, MiddleB, and 3 prime respectively)
					LPGAT1
					SH3YL1
					TCN1
					KCNJ1
					CLDN8
					PLAC8
					CARHSP1
					AGR2
					AKR1C1
					TMEM149
					Escherichia coli /REF=J04423 /DEF=E coli bioB gene biotin synthetase corresponding to nucleotides 2393-2682 of J04423 /LEN=1114 (-5, -M, -3 represent transcript regions 5 prime, Middle, and 3 prime respectively)
					EFHD1
					GBP2
					PDZD2
					KCNJ16
					AMACR
					VCAM1
					PSMB10
					DEFB1
					PCK2
					DARC
					SDC1
					HCP5
					RARRES2
					KLRB1
					C2
					PSMB9
					TRBC1
					CAV1
					CYP4A11
					PCOLCE2
					TKT
					LACTB2
					CCL2
					C20orf39
					Escherichia coli /REF=J04423 /DEF=E coli bioB gene biotin synthetase corresponding to nucleotides 2071-2304 of J04423 /LEN=1114 (-5, -M, -3 represent transcript regions 5 prime, Middle, and 3 prime respectively)
					LBP
					LIPC
					SH3GL2
					IGLV1-40
					FCN3
					PLA2G4C
					GCLM
					LUM
					ITM2A
					PAPPA
					EPHX1
					HS3ST1
					CECR1
					CA2
					CRYAB
					DENND2D
					CCL8
					HSPB8
					J04423 E coli bioB gene biotin synthetase (-5, -M, -3 represent transcript regions 5 prime, Middle, and 3 prime respectively)
					TFRC
					PSMB8
					PECAM1
					Escherichia coli /REF=J04423 /DEF=E coli bioC protein corresponding to nucleotides 4257-4573 of J04423 /LEN=777 (-5 and -3 represent transcript regions 5 prime and 3 prime respectively)
					Escherichia coli /REF=J04423 /DEF=E coli bioC protein corresponding to nucleotides 4609-4883 of J04423 /LEN=777 (-5 and -3 represent transcript regions 5 prime and 3 prime respectively)
					TRAC
					F12
					TMPRSS4
					CLIC5
					GBP1
					SOX9
					NPC1
					PLIN2
					CRIP1
					TSPAN13
					ALDH1B1
					POU2AF1
					TMEM176B
					BIRC3
					FSTL1
					ZBTB16
					CDC25B
					PNMA2
					RASSF4
					MARCKSL1
					Escherichia coli /REF=J04423 /DEF=E coli bioB gene biotin synthetase corresponding to nucleotides 2772-3004 of J04423 /LEN=1114 (-5, -M, -3 represent transcript regions 5 prime, Middle, and 3 prime respectively)
					SNX10
					APOC2
					J04423 E coli bioC protein (-5 and -3 represent transcript regions 5 prime and 3 prime respectively)
					EFEMP1
					METTL7A
					SCIN
					ARL4C
					BST2
					Escherichia coli /REF=J04423 /DEF=E coli bioD gene dethiobiotin synthetase corresponding to nucleotides 5024-5244 of J04423 /LEN=676 (-5 and -3 represent transcript regions 5 prime and 3 prime respectively)
					ABCB1
					CHL1
					SLC15A1
					TAP1
					PLA1A
					VAV3
					FAM70A
					APOLD1
					ZNF323
					NRAS
					CISH
					SOSTDC1
					NID2
					RRAS2
					ACTN1
					PTMA
					MEST
					LRRC59
					TYMP
					TRIM38
					FAM59A
					CCL14
					TMEM176A
					CLDN10
					GAS2
					IFI35
					CLDN16
					ELF3
					Escherichia coli /REF=J04423 /DEF=E coli bioD gene dethiobiotin synthetase corresponding to nucleotides 5312-5559 of J04423 /LEN=676 (-5 and -3 represent transcript regions 5 prime and 3 prime respectively)
					MYOF
					NFKBIA
					CLEC3B
					ICAM1
					WWC1
					LIME1
					TEAD4
					ZFP36
					DAB2
					ST6GAL1
					CD44
					J04423 E coli bioD gene dethiobiotin synthetase (-5 and -3 represent transcript regions 5 prime and 3 prime respectively)
					CCL4
					PLAT
					MAFF
					ENO2
					TSC22D3
					ME1
					SLC22A13
					PRSS23
					GLB1L2
					SGK2
					SPAG4
					SLC6A12
					PPIF
					EVI2B
					RPH3AL
					HOMER3
					PROCR
					FAM107A
					ARG2
					IPO4
					PTPN1
					MALT1
					IGLV3-10
					SNTB2
					SLC39A14
					ASAH1
					CD2
					HMOX1
					MGC29506
					FOLR1
					ARSF
					IGFBP7
					ATP9A
					KLRK1
					SMPD1
					PPAP2B
					ID1
					CA12
					CTSH
					RALA
					MAL
					IFIH1
					SGCB
					LBH
					ITM2C
					RNF141
					BNC2
					Bacteriophage /REF=X03453 /DEF=Bacteriophage P1 cre recombinase protein corresponding to nucleotides 581-1001 of X03453 /LEN=1058 (-5 and -3 represent transcript regions 5 prime and 3 prime respectively)
					PDCD5
					FADS3
					SATB2
					ABHD5
					AIFM1
					TPSAB1
					FZD6
					EFNA1
					SPOCK1
					LAP3
					SECTM1
					X03453 Bacteriophage P1 cre recombinase protein (-5 and -3 represent transcript regions 5 prime and 3 prime respectively)
					MTMR6
					VWF
					SPINT1
					IRF9
					MCM2
					Bacteriophage /REF=X03453 /DEF=Bacteriophage P1 cre recombinase protein corresponding to nucleotides 1032-1270 of X03453 /LEN=1058 (-5 and -3 represent transcript regions 5 prime and 3 prime respectively)
					AUH
					DDX58
					HTATIP2
					CPE
					STXBP1
					TMEM97
					NCF2
					RGS3
					CFD
					TMEM30B
					CRABP2
					GADD45A
					SLC35D2
					B4GALT5
					ACTG1
					ETNK1
					CXCL10
					TFCP2L1
					MRPS30
					GSN
					PDHX
					MYL3
					NFKBIE
					SLCO2A1
					CPVL
					NOP2
					CKMT2
					NRP1
					CLPX
					ABLIM3
					EGR1
					FN1
					TOB1
					AKR1C3
					JUN
					CCNG2
					MBD4
					C18orf8
					RNASET2
					PPP2R3A
					DDX17
					BAK1
					C10orf10
					SMC4
					VLDLR
					C1orf63
					DDB2
					ACSM3
					BCR
					UAP1
					IL2RB
					POLD3
					MARCKS
					GRAMD1C
					C17orf62
					DNM1L
					KIF2A
					LOC644035
					ZNF189
					LAMP2
					SLC31A2
					SPATA20
					KIAA1598
					WTAP
					RASSF2
					STX7
					LY6E
					CBX6
					BHLHE40
					CD9
					SAT1
					PDE2A
					CLK1
					C12orf5
					PAFAH1B3
					HOOK1
					WDR3
					C20orf24
					ACSL5
					TAGLN3
					CTSA
					GNA14
					PDGFC
					ITM2B
					GCDH
					CLDND1
					TMEM8A
					GSPT1
					SOBP
					IDH3A
					C7orf68
					CHCHD3
					CAPG
					TDRD7
					NDUFAF4
					PMP22
					ASAP2
					SALL1
					HSPB2
					ALDH1A2
					IMPDH1
					FGFR2
					PCNA
					HIF1A
					MRPL35
					JAM2
					CRABP1
					LAMB3
					WNT5A
					SEPP1
					C12orf35
					APOL6
					RNASEH2A
					TRIM37
					SASH3
					RBPMS
					TMED3
					LRRN2
					NRN1
					VTN
					F3
					UBE2L6
					LRRC6
					C17orf91
					NDUFS1
					PMM2
					PTRF
					CD164
					NUDT21
					CCR2
					KIAA0020
					PDZD3
					DNALI1
					IMPDH2
					THOC6
					ECT2
					ANKRD6
					C4orf19
					CNN2
					RAP1GDS1
					CDH1
					WIPI1
					C6orf145
					SELP
					ARHGEF3
					ORMDL2
					TNFAIP3
					PHC2
					TIMP3
					ZFAND5
					MAPK13
					ATP1B1
					INTS8
					LYRM2
					SLC25A46
					EEF1E1
					SOD3
					AHNAK
					PHACTR1
					CARS
					ProSAPiP1
					CIRBP
					C2orf18
					HLF
					GSR
					SLC19A3
					ANO10
					STEAP1
					HIST2H2BE
					VAMP8
					TRIAP1
					SCLY
					RPS23
					COQ10B
					ZDHHC24
					CNIH4
					BCL2L13
					TBC1D4
					IFNAR2
					PDCD2
					VAMP5
					TMED5
					PGM3
					CD8A
					RAB15
					PTPRG
					CBR4
					GPR177
					JAM3
					AASDHPPT
					DBI
					IRAK1
					LAMP1
					SRP54
					MEFV
					NUAK1
					PAX8
					LCK
					PPPDE2
					ENOX1
					TMEM49
					MFAP5
					ARHGAP25
					COX4NB
					RTDR1
					TUFT1
					AIM1
					CFDP1
					MRPL15
					RPL4
					TMEM140
					STX4
					APCS
					CDH13
					ATF3
					USP14
					GSTZ1
					RELB
					GFPT1
					EFNA4
					GLRX2
					RHOC
					UBXN6
					COBLL1
					NONO
					FLOT1
					WARS
					MRPL2
					EMG1
					AMOTL2
					ANGPTL4
					TMEM106B
					GPI
					SLC17A2
					ATP6V0E1
					C10orf18
					BMP2K
					VRK3
					SYNE1
					CEL
					RIT1
					DTX4
					LTBR
					GTF2E2
					TRIM44
					METTL5
					GMPPB
					FUS
					TRMT11
					RPL26P36
					HLA-E
					FDX1
					LIAS
					LIPT1
					DLD
					DLAT
					PDHA1
					PDHB
					MTF1
					GLS
					CDKN2A
